# Supplementary material for: About classical molecular genetics, cytogenetic and molecular cytogenetic data not considered by Genome Reference Consortium and thus not included in genome browsers like UCSC, Ensembl or NCBI
Source: Mol Cytogenet. 2021 Mar 20;14:20. doi: 10.1186/s13039-021-00540-7 (PMC7981792; doi:10.1186/s13039-021-00540-7)
Supplement: Supplementary file 1 — Additional file 1. Here sizes of chromosomal subbands were determined (in percent of total chromosomal length) according to ISCN (2020) [15] and aligned with the overall DNA-content per chromosome given in UCSC [9]. [file 13039_2021_540_MOESM1_ESM.xlsx]

## Sheet: #1
Chromosome 1	Subband (867 band level)	percentage of chromosome acc. to ISCN (2020)	Size acc. to ISCN (2020) (Mb)	Size acc. to GRCh 38/hg38 (Mb)
whole chromosome	65	100	248,96	248.956
1p36.33		0.28735	0.715387	2.3
1p36.32		0.431025	1.07308	3
1p36.31		1.1494	2.86155	1.8
1p36.23		1.00572	2.50385	2
1p36.22		1.1494	2.86155	3.4
1p36.21		0.86205	2.14616	3.4
1p36.13		2.15512	5.3654	4.2
1p36.12		0.86205	2.14616	3.5
1p36.11		0.5747	1.43077	4
1p35.3		1.1494	2.86155	2.3
1p35.2		1.00572	2.50385	2.4
1p35.1		1.86777	4.65001	2
1p34.3		1.29307	3.21924	5.3
1p34.2		1.29307	3.21924	4.1
1p34.1		1.7241	4.29232	2.6
1p33		1.7241	4.29232	3.9
1p32.3		1.1494	2.86155	5.4
1p32.2		2.2988	5.72309	2.9
1p32.1		1.7241	4.29232	2.3
1p31.3		2.15512	5.3654	7.7
1p31.2		0.718375	1.78847	0.8
1p31.1		2.44247	6.08079	15.1
1p22.3		1.86777	4.65001	3.5
1p22.2		1.29307	3.21924	3.6
1p22.1		2.8735	7.15387	2.8
1p21.3		1.7241	4.29232	5
1p21.2		0.5747	1.43077	2.5
1p21.1		1.86777	4.65001	4.9
1p13.3		2.2988	5.72309	4.5
1p13.2		1.1494	2.86155	4.3
1p13.1		1.1494	2.86155	1.7
1p12		1.29307	3.21924	3.2
1p11.2		1.7241	4.29232	1.3
1p11.1		1.1494	2.86155	1.7
1q11		0.86205	2.14616	1.7
1q12		8.90785	22.177	18.1
1q21.1		2.58615	6.43848	4.3
1q21.2		1.00572	2.50385	3.1
1q21.3		1.1494	2.86155	4.5
1q22		0.86205	2.14616	1.5
1q23.1		2.58615	6.43848	2.5
1q23.2		1.00572	2.50385	1.4
1q23.3		0.5747	1.43077	5
1q24.1		1.00572	2.50385	1.7
1q24.2		0.718375	1.78847	3.7
1q24.3		1.43675	3.57693	2.1
1q25.1		1.00572	2.50385	3.1
1q25.2		1.00572	2.50385	4.2
1q25.3		3.87922	9.65772	5.5
1q31.1		1.58042	3.93463	5
1q31.2		0.5747	1.43077	3
1q31.3		1.86777	4.65001	4.9
1q32.11		1.58042	3.93463	2.8
1q32.12		0.431025	1.07308	2.8
1q32.13		1.43675	3.57693	2.8
1q32.2		1.1494	2.86155	4.2
1q32.3		0.86205	2.14616	3.1
1q41		2.01145	5.00771	9.5
1q42.11		0.86205	2.14616	0.5
1q42.12		0.86205	2.14616	2.4
1q42.13		4.5976	11.4462	3.7
1q42.2		0.86205	2.14616	4.1
1q42.3		0.86205	2.14616	1.8
1q43		1.86777	4.65001	7.1
1q44		2.01145	5.00771	5.5

## Sheet: #2
Chromosome 2	Subband (867 band level)	percentage of chromosome acc. to ISCN (2020)	Size acc. to ISCN (2020) (Mb)	Size acc. to GRCh 38/hg38 (Mb)
whole chromosome	63	100	242,19	242.194
2p25.3		1.72975	4.18928	4.4
2p25.2		1.10075	2.66591	2.5
2p25.1		1.72975	4.18928	5.1
2p24.3		1.72975	4.18928	4.5
2p24.2		0.629	1.52338	2.5
2p24.1		1.258	3.04675	4.8
2p23.3		1.5725	3.80844	3.9
2p23.2		0.47175	1.14253	2.1
2p23.1		0.9435	2.28506	2
2p22.3		1.72975	4.18928	4.5
2p22.2		0.629	1.52338	2
2p22.1		1.41525	3.42759	3.2
2p21.3		1.10075	2.66591	2
2p21.2		0.3145	0.761688	2
2p21.1		2.516	6.0935	2
2p16.3		1.72975	4.18928	5.1
2p16.2		0.9435	2.28506	2.1
2p16.1		1.72975	4.18928	6.3
2p15		2.8305	6.85519	2.9
2p14		1.10075	2.66591	4.5
2p13.3		0.9435	2.28506	2.9
2p13.2		0.9435	2.28506	2
2p13.1		3.4595	8.37856	1.5
2p12		3.30225	7.99772	8.3
2p11.2		2.8305	6.85519	8.7
2p11.1		0.9435	2.28506	2.1
2q11.1		0.9435	2.28506	2.1
2q11.2		2.516	6.0935	6.1
2q12.1		1.41525	3.42759	3.2
2q12.2		0.5032	1.2187	1.4
2q12.3		0.7548	1.82805	2
2q14.1		1.5725	3.80844	5.9
2q14.2		1.258	3.04675	3.5
2q14.3		1.5725	3.80844	7.5
2q21.1		3.30225	7.99772	2.6
2q21.2		1.258	3.04675	2.6
2q21.3		2.2015	5.33181	1.8
2q22.1		2.04425	4.95097	5.4
2q22.2		0.629	1.52338	1.9
2q22.3		0.629	1.52338	4.5
2q23.1		0.629	1.52338	1.1
2q23.2		0.78625	1.90422	0.6
2q23.3		1.72975	4.18928	4.4
2q24.1		1.72975	4.18928	4.9
2q24.2		2.2015	5.33181	4
2q24.3		2.35875	5.71266	6
2q31.1		4.24575	10.2828	8.2
2q31.2		0.9435	2.28506	2.6
2q31.3		1.887	4.57013	2.4
2q32.1		2.67325	6.47434	6.4
2q32.2		0.9435	2.28506	2.6
2q32.3		2.2015	5.33181	5.5
2q33.1		2.2015	5.33181	5.9
2q33.2		0.9435	2.28506	1.6
2q33.3		1.887	4.57013	4.1
2q34		2.67325	6.47434	6.3
2q35		1.258	3.04675	6.2
2q36.1		1.10075	2.66591	3.6
2q36.2		0.3145	0.761688	0.9
2q36.3		1.72975	4.18928	4.9
2q37.1		2.35875	5.71266	4.6
2q37.2		1.10075	2.66591	1.7
2q37.3		1.887	4.57013	5.8

## Sheet: #3
Chromosome 3	Subband (867 band level)	percentage of chromosome acc. to ISCN (2020)	Size acc. to ISCN (2020) (Mb)	Size acc. to GRCh 38/hg38 (Mb)
whole chromosome	62	100	198,30	198.296
3p26.3		1.37375	2.72415	2.8
3p26.2		0.412125	0.817244	1.2
3p26.1		1.37375	2.72415	4.1
3p25.3		1.92325	3.8138	3.5
3p25.2		0.686875	1.36207	1.6
3p25.1		1.51113	2.99656	3.1
3p24.3		2.47275	4.90346	7.5
3p24.2		1.099	2.17932	2.5
3p24.1		1.51113	2.99656	4.5
3p23		1.099	2.17932	1.2
3p22.3		1.6485	3.26898	4.4
3p22.2		2.198	4.35863	2.9
3p22.1		1.78588	3.54139	4.3
3p21.33		1.51113	2.99656	0.5
3p21.32		0.961625	1.9069	0.1
3p21.31		6.31925	12.5311	6.4
3p21.2		1.37375	2.72415	1.7
3p21.1		1.6485	3.26898	2.1
3p14.3		1.23638	2.45173	4.2
3p14.2		1.51113	2.99656	5.2
3p14.1		1.23638	2.45173	5.9
3p13		4.67075	9.2621	4.4
3p12.3		2.198	4.35863	5.7
3p12.2		0.686875	1.36207	3.7
3p12.1		1.78588	3.54139	3.6
3p11.2		1.23638	2.45173	0.7
3p11.1		1.099	2.17932	3.1
3q11.1		1.37375	2.72415	3.1
3q11.2		1.92325	3.8138	4.6
3q12.1		0.961625	1.9069	1.7
3q12.2		0.82425	1.63449	0.9
3q12.3		1.78588	3.54139	1.9
3q13.11		1.92325	3.8138	3.4
3q13.12		0.82425	1.63449	1.7
3q13.13		1.51113	2.99656	3.4
3q13.2		1.099	2.17932	2.1
3q13.31		2.06062	4.08622	3.9
3q13.32		0.3297	0.653795	1.7
3q13.33		1.099	2.17932	2.9
3q21.1		1.23638	2.45173	1.9
3q21.2		0.82425	1.63449	2
3q21.3		3.8465	7.62761	3.4
3q22.1		1.37375	2.72415	4.5
3q22.2		0.961625	1.9069	2
3q22.3		1.23638	2.45173	3
3q23		2.198	4.35863	4.1
3q24		2.33537	4.63105	6.1
3q25.1		2.06062	4.08622	3.1
3q25.2		1.099	2.17932	3
3q25.31		0.961625	1.9069	2
3q25.32		0.82425	1.63449	2
3q25.32		1.37375	2.72415	1.7
3q26.1		2.61013	5.17588	6.9
3q26.2		1.92325	3.8138	3.3
3q26.31		1.78588	3.54139	4.8
3q26.32		1.099	2.17932	3.3
3q26.33		1.23638	2.45173	3.7
3q27.1		2.06062	4.08622	1.8
3q27.2		0.82425	1.63449	1.5
3q27.3		1.099	2.17932	1.9
3q28		1.78588	3.54139	4.4
3q29		3.297	6.53795	5.7

## Sheet: #4
Chromosome 4	Subband (867 band level)	percentage of chromosome acc. to ISCN (2020)	Size acc. to ISCN (2020) (Mb)	Size acc. to GRCh 38/hg38 (Mb)
whole chromosome	47	100	190,21	190.215
4p16.3		1.0269	1.95327	4.5
4p16.2		1.0269	1.95327	1.5
4p16.1		2.6406	5.02269	5.3
4p15.33		2.2005	4.18557	3.7
4p15.32		0.8802	1.67423	2.7
4p15.31		2.0538	3.90653	3.6
4p15.2		3.2274	6.13884	6.4
4p15.1		4.1076	7.81307	8.1
4p14		4.6944	8.92922	5.4
4p13		2.6406	5.02269	3.4
4p12		1.0269	1.95327	3.6
4p11		1.1736	2.2323	1.8
4q11		1.467	2.79038	1.8
4q12		4.6944	8.92922	6.7
4q13.1		3.6675	6.97595	7
4q13.2		1.0269	1.95327	3.9
4q13.3		1.3203	2.51134	5.9
4q21.1		3.5208	6.69691	2.7
4q21.21		1.7604	3.34846	3.5
4q21.22		0.7335	1.39519	1.7
4q21.23		1.0269	1.95327	2.8
4q21.3		1.9071	3.62749	1.1
4q22.1		2.6406	5.02269	5.7
4q22.2		0.5868	1.11615	1.4
4q22.3		1.7604	3.34846	3.7
4q23		1.9071	3.62749	2.2
4q24		1.7604	3.34846	6.6
4q25		2.4939	4.74365	6.5
4q26		3.60882	6.86434	6.7
4q27		2.4939	4.74365	2.9
4q28.1		1.3203	2.51134	5.1
4q28.2		2.4939	4.74365	2.2
4q28.3		4.1076	7.81307	8.4
4q31.1		2.934	5.58076	2.1
4q31.21		1.1736	2.2323	5.3
4q31.22		1.467	2.79038	1.6
4q31.23		0.8802	1.67423	2.7
4q31.3		2.6406	5.02269	4.4
4q32.1		2.0538	3.90653	6.2
4q32.2		1.467	2.79038	2.8
4q32.3		1.1736	2.2323	5.6
4q33		2.4939	4.74365	1.8
4q34.1		1.0269	1.95327	4.4
4q34.2		0.5868	1.11615	1.2
4q34.3		2.7873	5.30172	5.7
4q35.1		4.8411	9.20826	3.9
4q35.2		1.467	2.79038	4

## Sheet: #5
Chromosome 5	Subband (867 band level)	percentage of chromosome acc. to ISCN (2020)	Size acc. to ISCN (2020) (Mb)	Size acc. to GRCh 38/hg38 (Mb)
whole chromosome	47	100	181,54	181.538
5p15.33		2.7693	5.02739	4.4
5p15.32		1.5385	2.79299	1.9
5p15.31		2.30775	4.18949	3.6
5p15.2		1.5385	2.79299	5.1
5p15.1		4.3078	7.82038	3.4
5p14.3		2.00005	3.63089	4.6
5p14.2		0.46155	0.837898	1.3
5p14.1		2.00005	3.63089	4.3
5p13.3		2.30775	4.18949	4.9
5p13.2		0.76925	1.3965	4.6
5p13.1		3.077	5.58599	4.1
5p12		2.4616	4.46879	3.6
5p11		1.2308	2.23439	2.7
5q11.1		1.2308	2.23439	2.6
5q11.2		3.84625	6.98248	8.2
5q12.1		1.8462	3.35159	4
5q12.2		1.07695	1.9551	0.3
5q12.3		1.69235	3.07229	3.5
5q13.1		2.30775	4.18949	1.7
5q13.21		1.38465	2.51369	1.6
5q13.22		1.5385	2.79299	1.7
5q13.23		1.5385	2.79299	1.6
5q13.3		2.4616	4.46879	3.6
5q14.1		2.7693	5.02739	4.5
5q14.2		0.9231	1.6758	1.4
5q14.3		1.38465	2.51369	9.5
5q15		4.3078	7.82038	5.9
5q21.1		2.4616	4.46879	4.5
5q21.2		0.9231	1.6758	1.7
5q21.3		2.4616	4.46879	5.1
5q22.1		1.2308	2.23439	2
5q22.2		0.76925	1.3965	1.6
5q22.3		2.7693	5.02739	2.1
5q23.1		2.30775	4.18949	6.2
5q23.2		0.9231	1.6758	5.8
5q23.3		2.4616	4.46879	3.3
5q31.1		5.5386	10.0548	5.7
5q31.2		1.07695	1.9551	3.2
5q31.3		3.84625	6.98248	5
5q32		2.1539	3.91019	5.3
5q33.1		2.4616	4.46879	2.9
5q33.2		1.07695	1.9551	3
5q33.3		3.6924	6.70318	4.2
5q34		2.92315	5.30669	8.5
5q35.1		1.8462	3.35159	4.3
5q35.2		1.07695	1.9551	3.8
5q35.3		2.92315	5.30669	4.4

## Sheet: #6
Chromosome 6	Subband (867 band level)	percentage of chromosome acc. to ISCN (2020)	Size acc. to ISCN (2020) (Mb)	Size acc. to GRCh 38/hg38 (Mb)
whole chromosome	50	100	170,81	170.806
6p25.3		1.2442	2.12522	2.3
6p25.2		0.6221	1.06261	1.9
6p25.1		1.71077	2.92217	2.9
6p24		1.39973	2.39087	6.3
6p23		2.95498	5.04739	1.8
6p22.33		1.08868	1.85957	3.3
6p22.32		0.466575	0.796957	3.4
6p22.31		1.8663	3.18783	3.3
6p22.2		0.6221	1.06261	1.9
6p22.1		1.08868	1.85957	3.4
6p21.33		2.4884	4.25044	1.6
6p21.32		0.466575	0.796957	1.4
6p21.31		2.95498	5.04739	3.1
6p21.2		1.39973	2.39087	3.9
6p21.1		6.221	10.6261	5.7
6p12.3		2.64392	4.51609	5.6
6p12.2		1.2442	2.12522	1.2
6p12.1		2.02183	3.45348	4.2
6p11.2		0.31105	0.531305	1.3
6p11.1		1.2442	2.12522	1.3
6q11.1		1.2442	2.12522	2.8
6q11.2		1.2442	2.12522	0.1
6q12		4.19918	7.17261	6.5
6q13		4.66575	7.96957	6
6q14.1		1.8663	3.18783	8
6q14.2		0.93315	1.59391	1
6q14.3		1.8663	3.18783	3.1
6q15		5.28785	9.03218	5.2
6q16.1		2.64392	4.51609	6.4
6q16.2		0.777625	1.32826	1.1
6q16.3		2.64392	4.51609	5
6q21.1		2.02183	3.45348	3
6q21.2		0.6221	1.06261	3.1
6q21.3		3.57707	6.11	3.1
6q22.1		1.55525	2.65652	3.7
6q22.2		1.55525	2.65652	0.2
6q22.31		1.39973	2.39087	7.7
6q22.32		2.4884	4.25044	1
6q22.33		1.39973	2.39087	3.2
6q23.1		2.17735	3.71913	0.9
6q23.2		1.08868	1.85957	3.8
6q23.3		3.42155	5.84435	3.6
6q24.1		1.39973	2.39087	3.9
6q24.2		1.39973	2.39087	2.9
6q24.3		1.39973	2.39087	3.4
6q25.1		3.7326	6.37565	3.6
6q25.2		1.39973	2.39087	3.1
6q25.3		3.57707	6.11	5.4
6q26		1.2442	2.12522	3.5
6q27		3.1105	5.31305	6.7

## Sheet: #7
Chromosome 7	Subband (867 band level)	percentage of chromosome acc. to ISCN (2020)	Size acc. to ISCN (2020) (Mb)	Size acc. to GRCh 38/hg38 (Mb)
whole chromosome	44	100	159,35	159.346
7p22.3		1.74225	2.77628	2.8
7p22.2		0.6969	1.11051	1.7
7p22.1		2.0907	3.33153	2.7
7p21.3		2.61338	4.16441	6.5
7p21.2		0.522675	0.832883	2.8
7p21.1		1.3938	2.22102	4.4
7p15.3		2.61338	4.16441	4.6
7p15.2		1.56803	2.49865	2.4
7p15.1		4.8783	7.77357	0.9
7p14.3		1.56803	2.49865	6.1
7p14.2		1.91647	3.0539	2.2
7p14.1		1.91647	3.0539	6.2
7p13		3.31027	5.27492	2.1
7p12.3		1.74225	2.77628	3.6
7p12.2		0.6969	1.11051	1.5
7p12.1		2.0907	3.33153	3.4
7p11.2		2.26492	3.60916	4.2
7p11.1		1.04535	1.66577	2
7q11.1		1.04535	1.66577	2
7q11.21		4.00718	6.38543	5.4
7q11.22		2.61338	4.16441	5.2
7q11.23		6.2721	9.99459	5.2
7q21.11		4.1814	6.66306	8.8
7q21.12		0.34845	0.555255	1.8
7q21.13		1.91647	3.0539	3
7q21.2		1.3938	2.22102	1.8
7q21.3		3.13605	4.9973	5.1
7q22.1		7.6659	12.2156	5.8
7q22.2		1.74225	2.77628	0.7
7q22.3		1.04535	1.66577	2.9
7q31.1		2.0907	3.33153	7.2
7q31.2		2.26492	3.60916	2.7
7q31.31		1.91647	3.0539	3.7
7q31.32		0.6969	1.11051	2.7
7q31.33		2.0907	3.33153	3.4
7q32.1		1.74225	2.77628	2.1
7q32.2		0.6969	1.11051	1.2
7q32.3		3.13605	4.9973	2.1
7q33		1.56803	2.49865	5.6
7q34		4.35562	6.94069	4.9
7q35		2.7876	4.44204	4.8
7q36.1		2.26492	3.60916	4.6
7q36.2		1.21958	1.94339	2.4
7q36.3		3.13605	4.9973	4.2

## Sheet: #8
Chromosome 8	Subband (867 band level)	percentage of chromosome acc. to ISCN (2020)	Size acc. to ISCN (2020) (Mb)	Size acc. to GRCh 38/hg38 (Mb)
whole chromosome	40	100	145,14	145.139
8p23.3		0.7874	1.14283	2.3
8p23.2		1.77165	2.57137	4
8p23.1		4.7244	6.85699	6.5
8p22		3.5433	5.14275	6.4
8p21.3		6.49605	9.42837	4.3
8p21.2		1.5748	2.28566	4
8p21.1		3.1496	4.57133	1.5
8p12		2.3622	3.4285	7.7
8p11.23		0.98425	1.42854	1.8
8p11.22		1.37795	1.99996	1.4
8p11.21		3.1496	4.57133	3.3
8p11.1		1.1811	1.71425	2
8q11.1		1.5748	2.28566	2
8q11.21		3.1496	4.57133	4.1
8q11.22		3.74015	5.42845	0.4
8q11.23		5.1181	7.42841	2.9
8q12.1		1.37795	1.99996	6
8q12.2		1.37795	1.99996	0.7
8q12.3		1.37795	1.99996	3.8
8q13.1		2.3622	3.4285	2
8q13.2		0.98425	1.42854	2.5
8q13.3		1.77165	2.57137	2.4
8q21.11		2.3622	3.4285	2.6
8q21.12		1.5748	2.28566	0.1
8q21.13		1.77165	2.57137	8.8
8q21.2		2.95275	4.28562	2.4
8q21.3		1.77165	2.57137	6.4
8q22.1		3.1496	4.57133	5.6
8q22.2		1.77165	2.57137	2.6
8q22.3		5.31495	7.71412	4.6
8q23.1		1.37795	1.99996	4.4
8q23.2		1.37795	1.99996	1.6
8q23.3		3.5433	5.14275	5.6
8q24.11		2.3622	3.4285	1.6
8q24.12		1.1811	1.71425	3.2
8q24.13		5.1181	7.42841	4.8
8q24.21		1.77165	2.57137	4.1
8q24.22		2.3622	3.4285	5
8q24.23		2.3622	3.4285	3.5
8q24.3		3.937	5.71416	6.2

## Sheet: #9
Chromosome 9	Subband (867 band level)	percentage of chromosome acc. to ISCN (2020)	Size acc. to ISCN (2020) (Mb)	Size acc. to GRCh 38/hg38 (Mb)
whole chromosome	41	100	138,40	138.395
9p24.3		1.98	2.74032	2.2
9p24.2		1.188	1.64419	2.4
9p24.1		1.782	2.46629	4.4
9p23		3.564	4.93258	5.2
9p22.3		1.98	2.74032	2.4
9p22.2		1.188	1.64419	1.9
9p22.1		3.168	4.38451	1.4
9p21.3		1.782	2.46629	5.7
9p21.2		0.99	1.37016	2.4
9p21.1		2.376	3.28838	5.2
9p13.3		4.554	6.30274	3.1
9p13.2		0.99	1.37016	1.6
9p13.1		2.97	4.11048	1.1
9p12		1.782	2.46629	1
9p11.2		0.792	1.09613	2.2
9p11.1		1.584	2.19226	0.8
9q11		1.584	2.19226	2.5
9q12		10.692	14.7977	16
9q13		2.178	3.01435	3.5
9q21.11		0.99	1.37016	4.3
9q21.12		2.376	3.28838	2
9q21.13		2.376	3.28838	5.3
9q21.2		1.584	2.19226	1.9
9q21.31		2.376	3.28838	3
9q21.32		1.188	1.64419	2.8
9q21.33		3.564	4.93258	3.5
9q22.1		2.574	3.56242	1.4
9q22.2		1.386	1.91822	2
9q22.31		2.772	3.83645	2.7
9q22.32		1.188	1.64419	2.6
9q22.33		4.356	6.0287	3.3
9q31.1		2.574	3.56242	5.6
9q31.2		1.584	2.19226	3.1
9q31.3		1.386	1.91822	3.6
9q32		3.564	4.93258	2.8
9q33.1		2.376	3.28838	4.9
9q33.2		1.386	1.91822	3.3
9q33.3		0.99	1.37016	4.4
9q34.1		4.752	6.57677	5.6
9q34.2		1.188	1.64419	1.4
9q34.3		6.336	8.76902	3.9

## Sheet: #10
Chromosome 10	Subband (867 band level)	percentage of chromosome acc. to ISCN (2020)	Size acc. to ISCN (2020) (Mb)	Size acc. to GRCh 38/hg38 (Mb)
whole chromosome	42	100	133,80	133.797
10p15.3		1.42572	1.90762	3
10p15.2		1.01838	1.36259	0.8
10p15.1		4.48085	5.99538	2.8
10p14		1.83308	2.45265	5.6
10p13		3.86983	5.17783	5.1
10p12.33		2.03675	2.72517	1
10p12.32		0.611025	0.817551	0.1
10p12.31		2.03675	2.72517	3.9
10p12.2		1.42572	1.90762	2
10p12.1		1.6294	2.18014	5
10p11.23		6.31393	8.44803	1.8
10p11.22		1.22205	1.6351	3.1
10p11.21		3.05512	4.08776	3.8
10p11.1		1.42572	1.90762	1.8
10q11.1		1.22205	1.6351	1.8
10q11.21		3.46247	4.63279	3.9
10q11.22		0.8147	1.09007	3.1
10q11.23		4.68452	6.26789	2.5
10q21.1		3.66615	4.90531	8.3
10q21.2		2.03675	2.72517	3.4
10q21.3		3.2588	4.36027	6
10q22.1		5.29555	7.08545	4.3
10q22.2		1.22205	1.6351	2.8
10q22.3		3.2588	4.36027	4.4
10q23.1		3.05512	4.08776	5.8
10q23.2		2.4441	3.27021	1.6
10q23.31		2.4441	3.27021	3.4
10q23.32		0.611025	0.817551	1.2
10q23.33		1.83308	2.45265	3
10q24.1		1.6294	2.18014	2.2
10q24.2		1.01838	1.36259	2.6
10q24.31		2.03675	2.72517	1.1
10q24.32		0.8147	1.09007	1.9
10q24.33		0.8147	1.09007	0.9
10q25.1		3.05512	4.08776	6.1
10q25.2		3.05512	4.08776	3
10q25.3		1.6294	2.18014	4.2
10q26.11		2.4441	3.27021	2.6
10q26.12		1.01838	1.36259	1.5
10q26.13		5.90658	7.903	4.3
10q26.2		1.83308	2.45265	3.1
10q26.3		3.05512	4.08776	5

[truncated: 14 more sheets: #11, #12, #13, #14, #15, #16, #17, #18, #19, #20, #21, #22, X, Y]
